# Supplementary material for: Assessment of Preprocedural Factors Associated with 5-Year Complete Response After Transarterial Radioembolization in Patients with Hepatocellular Carcinoma
Source: Diagnostics (Basel). 2025 Sep 10;15(18):2297. doi: 10.3390/diagnostics15182297 (PMC12468652; doi:10.3390/diagnostics15182297)
Supplement: Supplementary file 1 [file diagnostics-15-02297-s001.zip]

Archive with 1 entries (1 files):
- diagnostics-3781634-supplementary.pdf
